# Supplementary material for: Combining the Benefits of Biotin–Streptavidin Aptamer Immobilization with the Versatility of Ni-NTA Regeneration Strategies for SPR
Source: Sensors (Basel). 2024 Apr 27;24(9):2805. doi: 10.3390/s24092805 (PMC11086168; doi:10.3390/s24092805)
Supplement: Supplementary file 1 [file sensors-24-02805-s001.zip]

Archive with 1 entries (1 files):
- sensors-2961347-supplementary.pdf
